# Supplementary material for: A Novel Pak1 Activator Ameliorates ER Stress for HFpEF Therapy
Source: Adv Sci (Weinh). 2026 Aug 3:e76964. Online ahead of print. doi: 10.1002/advs.76964 (PMC13430621; doi:10.1002/advs.76964)
Supplement: Supplementary file 3 — Supporting File 3: advs76964‐sup‐0003‐SuppMat.zip. [file ADVS-9999-e76964-s001.zip]

Archive with 6 entries (6 files):
- 3_fig 8A left(1).avi
- 3_fig 8A midddle(1).avi
- 3_fig 8A right.avi
- 3_Fig 8B (left).mp4
- 3_Fig 8B (middle).mp4
- 3_Fig 8B (right).mp4
